# Supplementary material for: Lactoferrin Protects against Methamphetamine Toxicity by Modulating Autophagy and Mitochondrial Status
Source: Nutrients. 2021 Sep 25;13(10):3356. doi: 10.3390/nu13103356 (PMC8537867; doi:10.3390/nu13103356)
Supplement: Supplementary file 1 [file nutrients-13-03356-s001.zip]

Archive with 1 entries (1 files):
- nutrients-1357826-supplementary.pdf
